# Supplementary material for: Behavioural Responses of Defended and Undefended Prey to Their Predator—A Case Study of Rotifera
Source: Biology (Basel). 2022 Aug 13;11(8):1217. doi: 10.3390/biology11081217 (PMC9404713; doi:10.3390/biology11081217)
Supplement: Supplementary file 1 [file biology-11-01217-s001.zip]

Archive with 1 entries (1 files):
- biology-1799513-supplementary.pdf
